# Supplementary material for: Cohabitation of Piscirickettsia salmonis genogroups (LF-89 and EM-90): synergistic effect on growth dynamics
Source: Front Cell Infect Microbiol. 2023 Oct 25;13:1253577. doi: 10.3389/fcimb.2023.1253577 (PMC10634514; doi:10.3389/fcimb.2023.1253577)
Supplement: Supplementary file 1 [file Table_1.xlsx]

## Sheet: Co-culturevsPsal182.up
Origin	Protein_ID	GO_process	GO_function	GO_component	GENE	Product	Id	log2FoldChange	pvalue	padj
Plasmid 4	WP_054300579.1	GO:0006313	GO:0004803, GO:0003677			IS30 family transposase	Psal182_RS17815	3.641	3.97303e-05	0.00844494
Chromosome	WP_016212339.1	GO:0006313	GO:0004803, GO:0003677			IS4 family transposase	Psal182_RS12950	3.478	5.30309e-05	0.00844494
Chromosome	WP_155084820.1	GO:0006310, GO:0032196, GO:0015074	GO:0004803. GO:0003677			IS3 family transposase	Psal182_RS02820	3.358	6.59761e-05	0.00844494
Chromosome	WP_075275121.1	GO:0006313	GO:0004803, GO:0003677			DNA transposase	Psal182_RS01495	3.085	0.000119297	0.00933467
Chromosome	WP_036771330.1	GO:0006313	GO:0004803, GO:0003677			IS30 family transposase	Psal182_RS12275	2.966	0.000121545	0.00933467
Chromosome	WP_016210451.1	GO:0001539	GO:0016887	GO:0009288	fliI	flagellar protein export ATPase FliI	Psal182_RS02060	2.547	0.000239366	0.0153194
Chromosome	WP_016210270.1	GO:0001539	GO:0005198	GO:0009424	flgK	flagellar hook-associated protein FlgK	Psal182_RS10205	2.114	0.000924687	0.0383377
Chromosome	WP_051307331.1	GO:0033228	GO:0033230; GO:0005524	GO:0055051; GO:0005886	cydD	thiol reductant ABC exporter subunit CydD	Psal182_RS04780	1.81	0.00162614	0.047019
Chromosome	WP_054300500.1	GO:0006310, GO:0032196, GO:0015074	GO:0004803, GO:0003677			IS6 family transposase	Psal182_RS02575	1.791	0.00171104	0.047019
Chromosome	WP_016209828.1		GO:0015205	GO:0005886	azgA	NCS2 family permease	Psal182_RS08625	1.744	0.00171423	0.047019
Chromosome	WP_230391120.1	GO:0006313	GO:0004803, GO:0003677			IS30 family transposase	Psal182_RS17360	1.723	0.00133326	0.046543
Chromosome	WP_075274943.1	GO:0006313	GO:0004803, GO:0003677			IS30 family transposase/helix-turn-helix domain-containing protein	Psal182_RS12925	1.52	0.00203387	0.0494222

## Sheet: Co-culturevsPsal182.down
Origin	Protein_ID	GO_process	GO_function	GO_component	GENE	Product	Id	log2FoldChange	pvalue	padj
Chromosome	WP_016209709.1	GO:0006808	GO:0030234			P-II family nitrogen regulator	Psal182_RS15510	-2.205	0.00051813	0.0284231
Chromosome	WP_155084833.1					HP	Psal182_RS04155	-1.764	0.000931634	0.0383377
Plasmid 4	WP_016212199.1					HP	Psal182_RS17780	-1.787	0.000998378	0.0383377
Chromosome	WP_016211143.1					ATP-dependent Clp protease proteolytic subunit	Psal182_RS08200	-1.521	0.00205926	0.0494222

## Sheet: Co-culturevsPsal013.up
Origin	Protein_ID	GO_process	GO_function	GO_component	GENE	Product	Id	log2FoldChange	pvalue	padj
Plasmid 1	WP_017375959.1	GO:0051290, GO:0030541	GO:0008657, GO:0042803		parE	type II toxin-antitoxin system RelE/ParE family	Psal013_RS16670	3.558	9.8411e-06	0.0028736
Cromosome	WP_027243143.1					HP	Psal013_RS10815	2.921	6.19874e-05	0.00905016
Cromosome	WP_027243136.1					HP	Psal013_RS13140	2.616	0.00020886	0.0166672
Plasmid 1	WP_162038692.1	GO:0006355	GO:0003677			HigA family addiction module antitoxin	Psal013_RS16660	2.581	0.000228318	0.0166672
Cromosome	WP_027242986.1	GO:0001539	GO:0005198	GO:0009424	flgK	flagellar hook-associated protein FlgK	Psal013_RS06465	2.522	0.000364946	0.0177607
Plasmid 1	WP_036771289.1					HP	Psal013_RS16760	2.517	0.000320804	0.0177607
Cromosome	WP_036771696.1					HP	Psal013_RS10825	2.462	0.000496701	0.0181296
Plasmid 1	WP_017375960.1		GO:0016491			NAD(P)-dependent alcohol dehydrogenase	Psal013_RS16675	2.354	0.000470776	0.0181296
Plasmid 1	WP_230391498.1					HP	Psal013_RS19360	2.276	0.000608102	0.0197295
Cromosome	WP_017376913.1	GO:0033228	GO:0033230, GO:0005524	GO:0055051; GO:0005886	cydD	thiol reductant ABC exporter subunit CydD	Psal013_RS11795	2.268	0.00112138	0.0297676
Cromosome	WP_017378328.1	GO:0001539	GO:0016887	GO:0009288	fliI	flagellar protein export ATPase FliI	Psal013_RS14360	2.22	0.000736012	0.0214915
Cromosome	WP_048875975.1					cadherin-like domain-containing protein	Psal013_RS10175	2.205	0.00153489	0.037349
Plasmid 1	WP_171824214.1					DUF1561 family protein	Psal013_RS17120	2.139	0.0022774	0.0442511
Cromosome	WP_017377546.1					HP	Psal013_RS00780	1.988	0.00201143	0.0442511
Cromosome	WP_027243155.1		GO:0008168			class I SAM-dependent methyltransferase	Psal013_RS04245	1.962	0.00242472	0.0442511
Plasmid 1	WP_027242930.1					HP	Psal013_RS16640	1.939	0.00213293	0.0442511
Cromosome	WP_027242812.1		GO:0015205	GO:0005886		NCS2 family permease	Psal013_RS09235	1.937	0.0030498	0.0494746

## Sheet: Co-culturevsPsal013.down
Origin	Protein_ID	GO_process	GO_function	GO_component	GENE	Product	Id	log2FoldChange	pvalue	padj
Chromosome	WP_016211143.1					ATP-dependent Clp protease proteolytic subunit	Psal013_RS08085	-1.767	0.00274866	0.0472124

## Sheet: Psal182vsPsal013.up
Origin	Protein_ID	GO_process	GO_function	GO_component	GENE	Product	Id	log2FoldChange	pvalue	padj
Chromosome	WP_016212339.1	GO:0006313	GO:0004803, GO:0003677			IS4 family transposase	Psal182_RS12950	4.991	0.000102002	0.0135135
Plasmid 4	WP_054300579.1	GO:0006313	GO:0004803, GO:0003677			IS30 family transposase	Psal182_RS17815	4.86	0.000123977	0.0135135
Chromosome	WP_155084822.1					HP	Psal182_RS02820	3.442	0.000417641	0.0344246
Chromosome	WP_016210451.1	GO:0001539	GO:0016887	GO:0009288	fliI	flagellar protein export ATPase FliI	Psal182_RS02060	3.28	0.000501648	0.0344246
Chromosome	WP_036771330.1		GO:0004803			IS30 family transposase	Psal182_RS12275	2.809	0.000789556	0.0344246
Plasmid 4	WP_027242958.1					HP	Psal182_RS17860	2.752	0.000710096	0.0344246
Chromosome	WP_075275121.1	GO:0006313	GO:0003677			Transposase DDE domain	Psal182_RS01495	2.403	0.00119998	0.039013
Chromosome	WP_016211219.1		GO:0016645		mnmC	FAD-dependent 5-carboxymethylaminomethyl-2-thiouridine(34) oxidoreductase MnmC	Psal182_RS09240	1.85	0.00211779	0.0461677
Chromosome	WP_016209550.1		GO:0140359, GO:0042626			ABC transporter permease	Psal182_RS11665	1.609	0.00247854	0.0491202
Plasmid 2	WP_230391120.1		GO:0004803			IS30 family transposase	Psal182_RS17360	1.552	0.00260575	0.0491208

## Sheet: Psal182vsPsal013.down
Origin	Protein_ID	GO_process	GO_function	GO_component	GENE	Product	Id	log2FoldChange	pvalue	padj
Plasmid 4	WP_016212162.1					HP	Psal182_RS17890	-7.766	1.68403e-06	0.000734238
Plasmid 4	WP_016212198.1					AAA family ATPase	Psal182_RS17775	-7.262	1.15541e-05	0.00251878
Chromosome	WP_016211255.1		GO:0008168, GO:1904047			class I SAM-dependent methyltransferase	Psal182_RS01935	-2.903	0.000714562	0.0344246
Plasmid 1	WP_016212152.1					HP	Psal182_RS16460	-2.836	0.000713175	0.0344246
Plasmid 2	WP_036781101.1					HP	Psal182_RS17135	-2.638	0.0009402	0.0372661
Chromosome	WP_016210477.1					Smc ATPase	Psal182_RS02460	-2.405	0.00105694	0.0384021
Plasmid 1	WP_075275141.1	GO:0006468	GO:0004674, GO:0005524			Protein kinase	Psal182_RS16425	-2.225	0.00125271	0.039013
Chromosome	WP_016210493.1	GO:0006412	GO:0003735	GO:0022625; GO:0000315	rpmI	50S ribosomal protein L35	Psal182_RS02405	-2.087	0.00156252	0.0425785
Plasmid 1	WP_075273796.1					HP	Psal182_RS16915	-1.975	0.00153269	0.0425785
Plasmid 1	WP_016212311.1					HP	Psal182_RS18175	-1.914	0.00176026	0.0437052
Chromosome	WP_155084833.1					HP	Psal182_RS04155	-1.784	0.00180434	0.0437052
Plasmid 4	WP_016212199.1					HP	Psal182_RS17780	-1.749	0.00197789	0.0453873
Chromosome	WP_016211874.1					HP	Psal182_RS13150	-1.58	0.00240222	0.0491202
Chromosome	WP_016209868.1	GO:0001510, GO:0006364	"GO:0016436		rlmE	23S rRNA (uridine(2552)-2'-O)-methyltransferase	Psal182_RS01045	-1.427	0.0027039	0.0491208
